# Supplementary material for: Genomic epidemiology of extended-spectrum beta-lactamase-producing Escherichia coli and Klebsiella pneumoniae in Mwanza, Tanzania
Source: J Glob Antimicrob Resist. 2026 Mar;47:55–63. doi: 10.1016/j.jgar.2026.01.010 (PMC13017690; doi:10.1016/j.jgar.2026.01.010)
Supplement: Supplementary file 1 [file mmc1.xlsx]

## Sheet: Sheet1
ID	Genome Accession	BioSample Accession	Origin	Species	ST	Serotype	Plasmid	Beta-lactam ARGs	3GCs	TZP	Sulfamethoxazole ARGs	Trimethoprim ARGs	SXT	Aminoglycoside ARGs	GEN	Fluoroquinolone ARGs	CIP	Tigecycline ARGs	TGC	Carbapenem ARGs	MEM
TB033	JBPPFI000000000	SAMN49721979	Blood	E. coli	648	O102:H6	IncFII	blaOXA-1 , blaTEM-1B, blaCTX-M-15	R	R	sul1	dfrA17	R	aac(3)-Ila, aac(6')-lb-cr	R	aac(6')-Ib-cr	R	ND	S	ND	S
TB060	JBPPEY000000000	SAMN49721990	Blood	E. coli	648	O102:H6	IncFII	blaTEM-1B, blaCTX-M-15, blaOXA-1	R	S	sul1	dfrA17	R	aac(6')-Ib-cr, aadA5, aac(3)-lla	R	aac(6')-Ib-cr	R	ND	S	ND	S
TB061	JBPPEX000000000	SAMN49721991	Blood	E. coli	648	O102:H6	IncFII	blaOXA-1, blaTEM-1B, blaCTX-M-15	R	S	sul1	dfrA17	R	aac(6')-Ib-cr, aadA5, aac(3)-lla	R	aac(6')-Ib-cr	R	ND	S	ND	S
TB062	JBPPFC000000000	SAMN49721986	Blood	E. coli	167	O101:H21	IncFII	blaTEM-1B, blaCTX-M-15	R	S	sul2, sul1	dfrA12	R	aph(6)-Id, aph(3")-lb, aadA2	R	ND	R	ND	S	ND	S
TB073	JBPPEW000000000	SAMN49721992	Blood	E. coli	131	O25:H4	IncFIA, IncFIB	blaOXA-1, blaCTX-M-15	R	S	sul1	ND	S	aac(6')-Ib-cr, aac(3)-lla	R	aac(6')-Ib-cr	R	ND	S	ND	S
TB075	JBPPFA000000000	SAMN49721988	Blood	E. coli	167	O101:H21	IncFIB	blaTEM-1B	R	S	sul3	ND	R	ND	R	qnrS1	R	ND	S	ND	S
TB080	JBPPEZ000000000	SAMN49721989	Blood	E. coli	10	O101:H10	IncFII, IncQ1	blaTEM-1B	R	S	sul2, sul1	dfrA12	R	aph(3'')-Ib, aadA2, aph(6)-ld	R	qepA4	S	ND	S	ND	S
TB090	JBPPEV000000000	SAMN49721993	Blood	E. coli	4981	O101:H9	IncQ1	blaTEM-1B, blaOXA-1, blaCTX-M-15	R	S	sul1, sul2	dfrA17	R	aac(6')-Ib-cr, aph(3')-la, aph(6)-ld, aph(3")-lb, aadA5	R	aac(6')-Ib-cr	R	ND	R	ND	S
TB054	JBPPFH000000000	SAMN49721981	Blood	E. coli	167	O101:H21	IncFII, IncFIA, IncFIB	blaCTX-M-15, blaTEM-1B	R	S	sul1, sul2	dfrA12	R	aadA2, aph(6)-ld, aph(3")-lb	R	ND	R	ND	S	ND	S
TB058	JBPPFE000000000	SAMN49721984	Blood	E. coli	648	O102:H6	IncFII	blaCTX-M-15, blaTEM-1B, blaTEM-1B	R	S	sul1	dfrA17	R	aac(3)-Iia, aac(6')-lb-cr, aadA5	R	aac(6')-Ib-cr	R	ND	S	ND	S
TP034	JBPPFN000000000	SAMN49721974	Pus	E. coli	648	O153:H6	Col440I, IncFII	blaTEM-1B, blaCTX-M-15, blaOXA-1	R	S	sul1, sul2	dfrA17, dfrA14	R	aac(6')-Ib-cr, aph(3')-la, aph(6)-ld, aph(3")-lb, aadA5	R	aac(6')-Ib-cr	R	ND	S	ND	S
TP037	JBPPFK000000000	SAMN49721977	Pus	E. coli	131	O16:H5	IncFIA, IncFII	blaCTX-M-15, blaTEM-1B	R	S	sul1, sul2	dfrA17	R	aadA5, aph(3")-lb, aph(6)-ld	R	ND	R	ND	S	ND	S
TP058	JBPPFG000000000	SAMN49721982	Pus	E. coli	648	O102:H6	IncFII	blaOXA-1, blaTEM-1B, blaCTX-M-15	R	S	sul1	dfrA17	R	aac(6')-Ib-cr, aac(3)-lla, aadA5	R	aac(6')-Ib-cr	R	ND	S	ND	S
TP071	JBPPFO000000000	SAMN49721973	Pus	E. coli	131	O25:H4	IncFIA, IncFIB, IncY	blaOXA-1, blaCTX-M-15	R	S	sul1	ND	S	aac(6')-Ib-cr, aac(3)-lla	R	aac(6')-Ib-cr	R	ND	S	ND	S
TP087	JBPPFF000000000	SAMN49721983	Pus	E. coli	648	O102:H6	IncFII	blaOXA-1, blaTEM-1B, blaCTX-M-15	R	R	sul1	dfrA17	R	aac(3)-Iia, aac(6')-lb-cr, aadA5	R	aac(6')-Ib-cr	R	ND	S	ND	S
TU112	JBPPFM000000000	SAMN49721975	Urine	E. coli	131	O25:H4	IncFIA, IncFII	blaTEM-1B, blaOXA-534, blaOXA-1, blaOXA-320	R	R	sul1, sul2	dfrA17	R	aac(6')-Ib-cr, aph(3')-la, aph(6)-ld, aph(3")-lb, aadA5	R	aac(6')-Ib-cr	R	ND	S	ND	S
TU113	JBPPFL000000000	SAMN49721976	Urine	E. coli	617	O101:H10	IncFIA, IncFIB	blaOXA-1, blaTEM-1B, blaCTX-M-15	R	R	sul1, sul2	dfrA17	R	aac(6')-Ib-cr, aph(6)-ld, aph(3")-lb, aadA5	R	aac(6')-Ib-cr	R	ND	S	ND	S
TU114	JBPPFJ000000000	SAMN49721978	Urine	E. coli	648	O153:H6	Col440I, IncFII	blaOXA-1, blaTEM-1B, blaCTX-M-15	R	R	sul1, sul2	dfrA14, dfrA17	R	aac(3)-Iia, aac(6')-lb-cr, aadA5, aph(3")-lb, aph(6)-ld	R	aac(6')-Ib-cr	R	ND	S	ND	S
TU137	JBRRHB000000000	SAMN49721980	Urine	E. coli	131	O25:H4	Col440I, IncX4	blaTEM-1B	R	R	ND	ND	R	ND	R	ND	R	ND	S	ND	S
TU158	JBPPFD000000000	SAMN49721985	Urine	E. coli	648	O102:H6	IncFII	blaCTX-M-15, blaTEM-1B, blaOXA-1	R	S	sul1	dfrA17	R	aac(3)-Iia, aadA5, aac(6')-lb-cr	R	aac(6')-Ib-cr	R	ND	S	ND	S
TU161	JBPPFB000000000	SAMN49721987	Urine	E. coli	131	O25:H4	Not found	blaCTX-M-15, blaOXA-1	R	S	ND	ND	S	aac(3)-Ila, aac(6')-lb-cr	R	aac(6')-Ib-cr	R	ND	S	ND	S
TU030-B	JBPPEN000000000	SAMN49722001	Urine	E. coli	410	NA	ColB, IncFII, IncFIA, IncFIB, IncX4	blaOXA-1, blaCTX-M-15, blaTEM-210, blaTEM-34, blaTEM-206	R	R	sul1	dfrA17	R	aac(6')-Ib-cr, aadA5, aac(3)-lla	R	aac(6')-Ib-cr	R	ND	S	ND	S
TU088-B	JBPPED000000000	SAMN49722011	Urine	E. coli	131	O25:H4	Col, IncFII	ND	R	S	ND	ND	R	ND	R	ND	R	ND	S	ND	S
TU077-B	JBPPEG000000000	SAMN49722008	Urine	E. coli	2852	O8:H7	IncY	blaTEM-1B, blaCTX-M-15	R	R	sul2	dfrA14	R	aph(6)-Id	S	qnrS1	S	ND	S	ND	S
TU076-B	JBPPEH000000000	SAMN49722007	Urine	E. coli	648	O153:H6	IncI1-I, Col440II, IncFIA, IncFIB	blaCTX-M-15, blaOXA-1	R	S	sul1	dfrA17	R	aac(3)-Iia, aac(6')-lb-cr	R	aac(6')-Ib-cr	R	ND	S	ND	S
TU044-B	JBPPEK000000000	SAMN49722004	Urine	E. coli	131	O16:H5	IncFII, IncFIA, IncFIB	blaCTX-M-15	R	S	sul1	dfrA17	R	ND	R	ND	R	ND	R	ND	S
TU039-B	JBPPEM000000000	SAMN49722002	Urine	E. coli	131	O25:H4	IncI1-I, IncFIB, IncFII	blaOXA-1, blaCTX-M-15, blaTEM-1B	R	S	sul1	dfrA17	R	aac(6')-Ib-cr	S	aac(6')-Ib-cr	R	ND	S	ND	S
TU011-B	JBPPEU000000000	SAMN49721994	Urine	E. coli	131	O25:H4	IncFII, IncFIA, IncFIB	blaOXA-1, blaCTX-M-15	R	S	sul2	dfrA17	R	aac(3)-Iia, aac(6')-lb-cr, aph(6)-ld	R	aac(6')-Ib-cr	R	ND	S	ND	S
TP091-B	JBPPEE000000000	SAMN49722010	Pus	E. coli	167	O101:H21	IncFIB	blaTEM-1B, blaOXA-1, blaCTX-M-15	R	R	sul2	dfrA17	R	aac(6')-Ib-cr, aph(6)-ld	S	aac(6')-Ib-cr	R	ND	S	ND	S
TP087-B	JBPPEF000000000	SAMN49722009	Pus	E. coli	156	NA	IncI1-I, IncFIB, IncFII	blaTEM-1B, blaCTX-M-15	R	R	sul2	dfrA17	R	aph(6)-Id	S	ND	R	ND	S	ND	S
TP074-Bi	JBPPEI000000000	SAMN49722006	Pus	E. coli	617	O101:H10	IncFIB	blaCTX-M-15, blaOXA-1, blaTEM-1B	R	R	sul1	dfrA17	R	aac(3)-Ild, aac(6')-lb-cr	R	aac(6')-Ib-cr	R	ND	R	ND	S
TP056-B	JBPPEJ000000000	SAMN49722005	Pus	E. coli	1193	O75:H5	Col, IncFIA, IncFIB	blaCTX-M-15	R	S	ND	dfrA17	R	ND	S	ND	R	ND	S	ND	S
TP032-B	JBPPEO000000000	SAMN49722000	Pus	E. coli	3580	O8:H12	Not found	blaCTX-M-15	R	S	ND	ND	S	ND	S	qnrS1	S	ND	S	ND	S
TP028-B	JBPPEQ000000000	SAMN49721998	Pus	E. coli	3580	O8:H12	Not found	blaCTX-M-15	R	S	ND	ND	S	ND	S	qnrS1	S	ND	S	ND	S
TP026-B	JBPPER000000000	SAMN49721997	Pus	E. coli	224	O8:H23	IncY	blaCTX-M-15, blaTEM-1B	R	S	sul2	dfrA14	R	aph(6)-Id	S	qnrS1	R	ND	S	ND	S
TP024-Bi	JBPPES000000000	SAMN49721996	Pus	E. coli	1380	O17/O77:H18	IncFIB, IncFII	ND	R	S	ND	dfrA1	R	ND	S	ND	S	ND	S	ND	S
TP023-Bi	JBPPET000000000	SAMN49721995	Pus	E. coli	131	O25:H4	IncFII, IncFIB, IncFIA	blaCTX-M-15, blaOXA-1	R	S	sul2	dfrA17	R	aac(3)-Iia, aph(6)-ld, aac(6')-lb-cr	R	aac(6')-Ib-cr	R	ND	S	ND	S
TB051-B	JBPPEL000000000	SAMN49722003	Blood	E. coli	648	O153:H6	IncFII, IncFIA, IncFIB	blaTEM-1B, blaOXA-1, blaCTX-M-15	R	S	sul2	dfrA17	R	aac(6')-Ib-cr, aph(6)-ld	S	aac(6')-Ib-cr	R	ND	S	ND	S
TB031-B	JBPPEP000000000	SAMN49721999	Blood	E. coli	131	O25:H4	IncFII	blaCTX-M-15, blaOXA-1, blaTEM-1B	R	S	sul2	ND	R	aac(6')-Ib-cr, aph(6)-ld	S	aac(6')-Ib-cr	R	ND	S	ND	S
TB021	JBPPEA000000000	SAMN49722014	Blood	K. pneumoniae	17	O5:K25	IncFII, IncR	blaCTX-M-15, blaTEM-1B	R	R	sul2	dfrA14	R	ND	R	ND	S	ND	NA	ND	S
TB034	JBPPDY000000000	SAMN49722016	Blood	K. pneumoniae	101	O1ab:K17	IncFIB(K), IncR	blaCTX-M-15, blaTEM-1B, blaSHV-100	R	R	sul1	dfrA27, dfrA14	R	aac(3)-Ila, aac(6')-lb-cr	R	aac(6')-Ib-cr	R	ND	NA	ND	S
TB052	JBPPDV000000000	SAMN49722019	Blood	K. pneumoniae	280	O2afg:K23	IncFII, IncR	blaSHV-1, blaTEM-1B, blaCTX-M-15	R	R	sul2	ND	R	ND	R	ND	S	ND	NA	ND	S
TB055	JBPPDQ000000000	SAMN49722024	Blood	K. pneumoniae	14	O1ab:K2	IncFII(K), IncR	blaCTX-M-15, blaSHV-100	R	R	ND	ND	R	ND	R	ND	S	ND	NA	ND	S
TB065	JBPPDL000000000	SAMN49722029	Blood	K. pneumoniae	14	O1ab:K2	Col440II, IncFII(K), IncR	blaCTX-M-15, blaSHV-100	R	R	sul2	ND	R	aph(6)-Id	R	ND	S	ND	NA	ND	S
TB081	JBPPDI000000000	SAMN49722032	Blood	K. pneumoniae	17	O2afg:KL122	Col440II, IncFIB(K), IncFII(K)	blaOXA-1, blaTEM-1B, blaCTX-M-15	R	R	sul1, sul2	dfrA7, dfrA14	R	aac(3)-Ila, aac(6')-lb-cr, aph(6)-ld, aph(3")-lb	R	qnrB1, aac(6')-lb-cr	R	ND	NA	ND	S
TB083	JBPPDH000000000	SAMN49722033	Blood	K. pneumoniae	45	O3:K20	Col440II, IncFIB(K), IncFII(K)	blaTEM-1B, blaSHV-148, blaCTX-M-15	R	R	sul2	dfrA14	R	aac(3)-Ila, aac(6')-lb-cr	R	ND	S	ND	NA	ND	S
TB096	JBPPDG000000000	SAMN49722034	Blood	K. pneumoniae	45	O3:K20	Col440II, IncFIB(K), IncFII(K)	blaCTX-M-15, blaTEM-1B, blaSHV-148	R	R	sul2	dfrA14	R	aac(3)-Ila, aph(6)-ld	R	ND	S	ND	NA	ND	S
TP035	JBPPEB000000000	SAMN49722013	Pus	K. pneumoniae	280	O2afg:K23	IncFIB(K), IncFII(K), IncM1	blaTEM-1B, blaSHV-27, blaOXA-1, blaCTX-M-15	R	R	sul2	dfrA14	R	aac(3)-Ila, aph(3")-lb, aac(6")-lb-cr, aph(6)-ld	R	qnrB1, aac(6')-lb-cr	R	ND	NA	ND	S
TP050	JBPPDW000000000	SAMN49722018	Pus	K. pneumoniae	54	O3b:K14	Col440I, IncFIB(K)(Pcav1099-114), IncFII(K)	blaTEM-1B, blaOXA-1, blaCTX-M-15	R	R	sul2	dfrA14	R	aac(3)-Ila, aph(3")-lb, aac(6")-lb-cr, aph(6)-ld	R	qnrB1, aac(6')-lb-cr	R	ND	NA	ND	S
TP052	JBPPDU000000000	SAMN49722020	Pus	K. pneumoniae	280	O2afg:K23	IncFII, IncR	blaTEM-1B, blaCTX-M-15, blaSHV-1	R	R	sul2	ND	R	ND	R	ND	S	ND	NA	ND	S
TP053	JBPPDT000000000	SAMN49722021	Pus	K. pneumoniae	307	O2afg:KX	IncFIB	blaTEM-1B, blaOXA-534, blaSHV-100, blaCTX-M-15, blaOXA-1, blaOXA-320	R	R	sul2	dfrA14	R	aac(6')-Ib-cr, aph(6)-Id, aac(3)-Iia, aph(3")-lb	R	qnrB1, aac(6')-lb-cr	R	ND	NA	ND	S
TP055	JBPPDS000000000	SAMN49722022	Pus	K. pneumoniae	54	O3b:K14	IncFII, IncFIB, Col440I, repB	blaOXA-1, blaTEM-1B, blaCTX-M-15	R	R	sul2	dfrA14	R	aac(6')-Ib-cr, aph(6)-Id, aac(3)-Ila, aph(3")-lb	R	qnrB1, aac(6')-Ib-cr	R	ND	NA	ND	S
TP057	JBPPDR000000000	SAMN49722023	Pus	K. pneumoniae	14	O1ab:K2	Col440II, IncFII(K), IncR	blaCTX-M-15, blaSHV-100	R	R	sul2	ND	R	aph(3'')-Ib	R	ND	S	ND	NA	ND	S
TP059	JBPPDO000000000	SAMN49722026	Pus	K. pneumoniae	280	O2afg:K23	IncFII(K), IncR	blaTEM-1B, blaSHV-1, blaCTX-M-15	R	R	sul2	ND	R	ND	R	ND	S	ND	NA	ND	S
TP060	JBPPDN000000000	SAMN49722027	Pus	K. pneumoniae	280	O2afg:K23	IncFII(K), IncR	blaTEM-1B, blaSHV-1, blaCTX-M-15	R	R	sul2	ND	R	ND	R	ND	S	ND	NA	ND	S
TP061	JBPPDM000000000	SAMN49722028	Pus	K. pneumoniae	280	O2afg:K23	IncFII, IncR	blaTEM-1B, blaSHV-1, blaCTX-M-15	R	R	sul2	ND	R	ND	R	ND	S	ND	NA	ND	S
TP064	JBPPDK000000000	SAMN49722030	Pus	K. pneumoniae	17	O1ab:K23	IncHI1B(pNDM-MAR), IncR	blaTEM-1B, blaCTX-M-15	R	S	sul2, sul1	dfrA27	R	aac(3)-Ila, aph(6)-ld, aac(6')-lb-cr	R	aac(6')-Ib-cr	R	ND	NA	ND	S
TP066	JBPPDJ000000000	SAMN49722031	Pus	K. pneumoniae	985	O1ab:K23	IncFIB(K), IncFII(K), p0111	blaOXA-1, blaSHV-187, blaCTX-M-15	R	R	sul2	dfrA14	R	aac(3)-Ila, aph(6)-ld, aac(6')-lb-cr, aph(3")-lb	R	aac(6')-Ib-cr	S	ND	NA	ND	S
TP075	JBPPDZ000000000	SAMN49722015	Pus	K. pneumoniae	307	O2afg:KL102	IncFIB, IncFII	blaOXA-1, blaSHV-100, blaCTX-M-15, blaTEM-1B	R	R	sul2	dfrA14	R	aac(3)-Ila, aph(3")-lb, aac(6")-lb-cr, aph(6)-ld	R	qnrB1, aac(6')-lb-cr	R	ND	NA	ND	S
TP089	JBPPEC000000000	SAMN49722012	Pus	K. pneumoniae	17	O2afg:KL122	IncFIB(K), IncFII(K)	blaTEM-1B, blaCTX-M-15, blaOXA-1	R	R	sul2, sul1	dfrA7, dfrA14	R	aac(3)-Ila, aph(3")-lb, aac(6")-lb-cr, aph(6)-ld	R	qnrB1, aac(6')-lb-cr	R	ND	NA	ND	S
TU148	JBPPDX000000000	SAMN49722017	Urine	K. pneumoniae	607	O1ab:K25	IncFIB(K), IncR	blaCTX-M-15, blaTEM-1B	R	R	sul2, sul1	dfrA27	R	aac(6')-Ib-cr, aac(3)-lla	R	aac(6')-Ib-cr	S	ND	NA	ND	S
TU157	JBPPDP000000000	SAMN49722025	Urine	K. pneumoniae	307	O2afg:KL102	IncFIB	blaOXA-1, blaTEM-30, blaTEM-234, blaTEM-1B	R	R	sul2	dfrA14	R	aac(3)-Ila, aph(6)-ld, aac(6')-lb-cr, aph(3")-lb	R	qnrB1, aac(6')-lb-cr	R	ND	NA	ND	S
TU086-B	JBPPCH000000000	SAMN49722059	Urine	K. pneumoniae	966	O3b:K71	IncR, repB	blaCTX-M-15	R	S	sul1	OqxB	R	aac(3)-Ild, aph(6)-ld, aac(6')-lb-cr	R	aac(6')-Ib-cr, OqxB	R	ND	NA	ND	S
TU025-B	JBPPCY000000000	SAMN49722042	Urine	K. pneumoniae	45	O2a:K24	IncFIA, IncFIB, IncFII	blaSHV-1, blaCTX-M-27	R	S	sul2	OqxB	R	aph(6)-Id	S	OqxB	S	ND	NA	ND	S
TP080-B	JBPPCK000000000	SAMN49722056	Pus	K. pneumoniae	48	O1ab:K62	IncFIB, IncFII	blaSHV-1, blaCTX-M-15, blaSHV-161	R	R	sul2	OqxB	R	aac(3)-Ila, aph(6)-ld	R	OqxB	S	ND	NA	ND	S
TP079-Bi	JBPPCL000000000	SAMN49722055	Pus	K. pneumoniae	985	O1ab:K39	IncFIB, IncFII	blaOXA-1, blaCTX-M-15, blaTEM-1B, blaSHV-187	R	R	sul2	OqxB	R	aac(3)-Ila, aac(6')-lb-cr, aph(6)-ld	R	aac(6')-Ib-cr, OqxB	S	ND	NA	ND	S
TP076-Bi	JBPPCQ000000000	SAMN49722050	Pus	K. pneumoniae	340	O4:K15	IncFIB, Col440I	blaOXA-1, blaCTX-M-15, blaTEM-1B, blaSHV-182	R	R	sul2	OqxB	R	aac(3)-Ila, aac(6')-lb-cr, aph(6)-ld	R	aac(6')-Ib-cr, OqxB	R	ND	NA	ND	S
TP068-B	JBPPCS000000000	SAMN49722048	Pus	K. pneumoniae	2390	O1ab:K16	IncFIB, IncFII, repB	blaTEM-1B, blaCTX-M-15, blaSHV-65	R	S	sul2	OqxB	R	aac(3)-Ila, aac(6')-lb-cr, aph(3')-la	R	aac(6')-Ib-cr, OqxB	S	ND	NA	ND	S
TP054-B	JBPPCV000000000	SAMN49722045	Pus	K. pneumoniae	39	O1ab:K2	IncFIB, IncFII, IncM1	blaTEM-1B, blaOXA-1, blaCTX-M-15, blaSHV-56	R	R	sul2	OqxB	R	aac(3)-IIa6, aph(6)-ld, aac(6')-lb-cr	R	aac(6')-Ib-cr, OqxB	R	ND	NA	ND	S
TP013-B	JBPPDF000000000	SAMN49722035	Pus	K. pneumoniae	2390	O1ab:K16	IncFIB, IncFII, repB	blaTEM-1B, blaCTX-M-15, blaSHV-65	R	R	sul1	OqxB	R	aac(3)-Ila, aph(6)-ld, aac(6')-lb-cr, aph(3')-la	R	aac(6')-Ib-cr, OqxB	R	ND	NA	ND	S
TB009-B	JBPPDC000000000	SAMN49722038	Blood	K. pneumoniae	20	O1ab:K24	IncFIB, IncFIB(Pndm_Mar)	blaCTX-M-15, blaOXA-1, blaSHV-187, blaTEM-1C	R	S	sul2	OqxB	S	aac(3)-Ila, aac(6')-lb-cr	R	aac(6')-Ib-cr, OqxB	S	ND	NA	ND	S
TB090-B	JBPPCG000000000	SAMN49722060	Blood	K. pneumoniae	17	O5:KX	Col440II, IncFIB, IncFII, IncR	blaCTX-M-15, blaSHV-172, blaTEM-1B	R	R	ND	OqxB	S	aac(3)-Ild	R	OqxB	S	ND	NA	ND	S
TB083-B	JBPPCI000000000	SAMN49722058	Blood	K. pneumoniae	2390	O1ab:K16	IncFIB, IncFII, repB	blaCTX-M-15, blaSHV-65, blaTEM-1B	R	S	sul1	OqxB	R	aac(3)-Ila, aac(6')-lb-cr, aadA16, aph(3')-la	R	aac(6')-Ib-cr, OqxB	R	ND	NA	ND	S
TB080-B	JBPPCJ000000000	SAMN49722057	Blood	K. pneumoniae	2390	O1ab:K16	IncFIB, IncFII, repB	blaCTX-M-15, blaSHV-65, blaTEM-1B	R	S	sul1	OqxB	R	aac(3)-Ila, aac(6')-lb-cr, aadA16, aph(3')-la	R	aac(6')-Ib-cr, OqxB	R	ND	NA	ND	S
TB077-B	JBPPCM000000000	SAMN49722054	Blood	K. pneumoniae	17	O5:KX	Col440II, IncFIB, IncFII, IncR	blaCTX-M-15, blaSHV-1	R	R	sul1	OqxB	R	aac(3)-Ild, aadA1	R	OqxB	S	ND	NA	ND	S
TB076-Bi	JBPPCN000000000	SAMN49722053	Blood	K. pneumoniae	2390	O1ab:K16	IncFIB, IncFII, repB	blaTEM-1B, blaCTX-M-15, blaSHV-65	R	S	sul2	OqxB	R	aac(3)-Ila, aph(6)-ld, aac(6')-lb-cr, aph(3')-la	R	aac(6')-Ib-cr, OqxB	R	ND	NA	ND	S
TB073-B	JBPPCO000000000	SAMN49722052	Blood	K. pneumoniae	17	O5:K25	Col440II, IncFIB, IncFII, IncR	blaSHV-1, blaCTX-M-15	R	R	ND	OqxB	S	aac(3)-Ild	R	OqxB	S	ND	NA	ND	S
TB070-B	JBPPCP000000000	SAMN49722051	Blood	K. pneumoniae	17	O5:KX	IncFIB, IncFII, IncR	blaSHV-1, blaCTX-M-15	R	R	ND	OqxB	S	aac(3)-Ild	R	OqxB	S	ND	NA	ND	S
TB062-B	JBPPCR000000000	SAMN49722049	Blood	K. pneumoniae	17	O5:K25	Col440II, IncFIB, IncFII, IncR	blaCTX-M-15, blaTEM-1B, blaSHV-172	R	R	ND	OqxB	S	aac(3)-Ild	R	OqxB	S	ND	NA	ND	S
TB005-B	JBPPDD000000000	SAMN49722037	Blood	K. pneumoniae	2390	O1ab:K16	IncFIB, IncFII, repB	blaCTX-M-15, blaTEM-1B, blaSHV-65	R	S	sul1	OqxB	R	aac(3)-Ila, aac(6')-lb-cr, aadA16, aph(3')-la	R	aac(6')-Ib-cr, OqxB	R	ND	NA	ND	S
TB058-B	JBPPCT000000000	SAMN49722047	Blood	K. pneumoniae	2390	O1ab:K16	IncFIB, IncFII, repB	blaTEM-1B, blaCTX-M-15, blaSHV-65	R	S	sul2	OqxB	R	aac(3)-Ila, aac(6')-lb-cr, aadA16, aph(3')-la, aph(6)-ld	R	aac(6')-Ib-cr, OqxB	R	ND	NA	ND	S
TB055-B	JBPPCU000000000	SAMN49722046	Blood	K. pneumoniae	2390	O1ab:K16	IncFIB, IncFII, repB	blaTEM-1B, blaCTX-M-15, blaSHV-65	R	S	sul2	OqxB	R	aac(3)-Ila, aph(6)-ld, aac(6')-lb-cr, aph(3')-la, aadA16	R	aac(6')-Ib-cr, OqxB	R	ND	NA	ND	S
TB054-B	JBPPCW000000000	SAMN49722044	Blood	K. pneumoniae	2390	O1ab:K16	IncFIB, IncFII, repB	blaCTX-M-15, blaSHV-65, blaTEM-1B	R	S	sul1	OqxB	R	aac(3)-Ila, aph(6)-ld, aac(6')-lb-cr, aph(3')-la	R	aac(6')-Ib-cr	R	ND	NA	ND	S
TB050-B	JBPPCX000000000	SAMN49722043	Blood	K. pneumoniae	2390	O1ab:K16	IncFIB, IncFII, repB	blaTEM-1B, blaCTX-M-15, blaSHV-65	R	S	sul1	OqxB	R	aac(3)-Ila, aph(6)-ld, aac(6')-lb-cr, aph(3')-la	R	aac(6')-Ib-cr	R	ND	NA	ND	S
TB003-B	JBPPDE000000000	SAMN49722036	Blood	K. pneumoniae	14	O1ab:K2	IncFIB, IncFII	blaSHV-106, blaSHV-28, blaTEM-1B	R	R	sul2	OqxB	R	aac(3)-Ila, aph(3")-lb	R	OqxB	R	ND	NA	ND	S
TB022-B	JBPPCZ000000000	SAMN49722041	Blood	K. pneumoniae	14	O1ab:K2	IncFIB, IncFII	blaCTX-M-15, blaSHV-28, blaTEM-1B	R	S	sul2	OqxB	R	aac(3)-Ila, aph(6)-ld	R	OqxB	R	ND	NA	ND	S
TB013-B	JBPPDA000000000	SAMN49722040	Blood	K. pneumoniae	2390	O1ab:K16	IncFIB, IncFII, repB	blaTEM-1B, blaCTX-M-15, blaSHV-65	R	S	sul2	OqxB	R	aac(3)-Ila, aph(6)-ld, aac(6')-lb-cr, aph(3')-la, aadA16	R	aac(6')-Ib-cr, OqxB	R	ND	NA	ND	S
TB012-B	JBPPDB000000000	SAMN49722039	Blood	K. pneumoniae	2390	O1ab:K16	IncFIB, IncFII, repB	blaTEM-1B, blaCTX-M-15, blaSHV-65	R	S	sul1	OqxB	R	aac(3)-Ila, aadA16, aac(6')-lb-cr, aph(3')-la	R	aac(6')-Ib-cr, OqxB	R	ND	NA	ND	S
